# Supplementary material for: Microwave Absorption Properties of Graphite Nanosheet/Carbon Nanofiber Hybrids Prepared by Intercalation Chemical Vapor Deposition
Source: Nanomaterials (Basel). 2025 Mar 6;15(5):406. doi: 10.3390/nano15050406 (PMC11901750; doi:10.3390/nano15050406)
Supplement: Supplementary file 1 [file nanomaterials-15-00406-s001.zip]

Archive with 1 entries (1 files):
- nanomaterials-3427277-supplementary.pdf
